# Supplementary material for: Animal Cellulose with Hierarchical Structure Isolated from Halocynthia aurantium Tunic as the Basis for High-Performance Pressure-Resistant Nanofiltration Membrane
Source: Membranes (Basel). 2022 Oct 6;12(10):975. doi: 10.3390/membranes12100975 (PMC9607593; doi:10.3390/membranes12100975)
Supplement: Supplementary file 1 [file membranes-12-00975-s001.zip]

Archive with 1 entries (1 files):
- membranes-1945830-supplementary.pdf
